# Supplementary material for: Colonisation of Newborn Piglets with a Mixture of Bacteroides Species Improves Their Gut Health and Performance
Source: Microorganisms. 2025 Oct 14;13(10):2356. doi: 10.3390/microorganisms13102356 (PMC12565888; doi:10.3390/microorganisms13102356)
Supplement: Supplementary file 1 [file microorganisms-13-02356-s001.zip]

Archive with 1 entries (1 files):
- microorganisms-3887664-supplementary.xlsx
